# Supplementary material for: Edible ectomycorrhizal fungi and Cistaceae. A study on compatibility and fungal ecological strategies
Source: PLoS One. 2019 Dec 23;14(12):e0226849. doi: 10.1371/journal.pone.0226849 (PMC6927596; doi:10.1371/journal.pone.0226849)
Supplement: S1 Table — (XLSX) [file pone.0226849.s003.xlsx]

## Sheet: S1 Table
Species	Coordinates	Habitat	Collection Date
C. ladanifer	40°05'24.6"N 8°13'37.9"W	Pinewood	2013-09-01
C. psilosepalus	40°11'08.5"N 8°32'45.3"W	Oak forest	2014-10-01
C. salviifolius	40°21'01.9"N 8°41'39.7"W	Coastal Pinewood	2014-10-01
H. halimifolium	40°21'01.9"N 8°41'39.7"W	Coastal Pinewood	2014-10-01
T. lignosa	40°12'52.1"N 8°42'56.5"W	Coastal Pinewood	2014-07-01
