# Supplementary material for: Edible ectomycorrhizal fungi and Cistaceae. A study on compatibility and fungal ecological strategies
Source: PLoS One. 2019 Dec 23;14(12):e0226849. doi: 10.1371/journal.pone.0226849 (PMC6927596; doi:10.1371/journal.pone.0226849)
Supplement: S2 Table — (XLSX) [file pone.0226849.s004.xlsx]

## Sheet: S2 Table.
Tukey multiple comparisons of means of T. portentosum colonization percentages in different plant species.
	diff	lwr	upr	p adj
CP-CL	- 60.0000000	-70.294121	-49.705879	0.0000003
HH-CL	-68.0000000	-78.294121	-57.705879	0.0000001
TL-CL	-59.6666667	-69.960788	-49.372545	0.0000003
HH-CP	-8.0000000	-18.294121	2.294121	0.1365488
TL-CP	0.3333333	-9.960788	10.627455	0.9995657
TL-HH	8.3333333	-1.960788	18.627455	0.1181519
Tukey multiple comparisons of means of L. deliciosus colonization percentages in different plant species.
	diff	lwr	upr	p adj
CP-CL	3.666667	-8.430517	15.763850	0.8507234
CS-CL	-21.000000	-33.097183	-8.902817	0.0014139
HH-CL	-11.000000	-23.097183	1.097183	0.0793257
TL-CL	-2.000000	-14.097183	10.097183	0.9802474
CS-CP	-24.666667	-36.763850	-12.569483	0.0003941
HH-CP	-14.666667	-26.763850	-2.569483	0.0169648
TL-CP	-5.666667	-17.763850	6.430517	0.5612198
HH-CS	10.000000	-2.097183	22.097183	0.1200161
TL-CS	19.000000	6.902817	31.097183	0.0029870
TL-HH	9.000000	-3.097183	21.097183	0.1793529
Tukey multiple comparisons of means of different fungal colonization percentages in C. psilosepalus
	diff	lwr	upr	p adj
LD-BF	54.333333	44.84866	63.8180022	0.0000050
TP-BF	-9.666667	-19.15134	-0.1819978	0.0465125
TP-LD	-64.000000	-73.48467	-54.5153312	0.0000019
Tukey multiple comparisons of means of different fungal colonization percentages in H. halimifolium
	diff	lwr	upr	p adj
TE-LD	-37.00000	-56.53084	-17.4691574	0.0027538
TP-LD	-57.33333	-76.86418	-37.8024907	0.0002577
TP-TE	-20.33333	-39.86418	-0.8024907	0.0428484
