# Supplementary material for: Edible ectomycorrhizal fungi and Cistaceae. A study on compatibility and fungal ecological strategies
Source: PLoS One. 2019 Dec 23;14(12):e0226849. doi: 10.1371/journal.pone.0226849 (PMC6927596; doi:10.1371/journal.pone.0226849)
Supplement: S3 Table — (XLSX) [file pone.0226849.s005.xlsx]

## Sheet: S3 Table
One-way ANOVA comparing the growth rates in each culture media for each fungal species (Signif. codes: 0 ‘****’ 0.001 ‘***’ 0.01 ‘**’ 0.05 ‘*’)
		Df	Sum Sq	Mean Sq	F value	Pr(>F)
B. fragrans	Media	1	0.0008081	0.0008081	2.652	0.142
	Residuals	8	0.0024375	0.0003047
L. deliciosus	Media	1	2.575	2.5747	164.8	1.28e-06	****
	Residuals	8	0.125	0.125
T. portentosum	Media	1	0.02574	0.025743	17.54	0.00305	***
	Residuals	8	0.01174	0.001468
T. equestre	Media	1	0.398	0.398	67.32	0.00379	***
	Residuals	3	0.0177	0.0059
Tukey multiple comparisons of the growth rates of each fungal species in MS medium
	diff	lwr	upr	p adj
LD-BF	1.04218	0.853294	1.23107	0
TE-BF	0.561689	0.343577	0.7798	1.57e-05
TP-BF	0.190799	0.00190898	0.379689	0.0473761
TE-LD	-0.480496	-0.698607	-0.262384	8.65e-05
TP-LD	-0.851385	-1.04028	-0.662496	0
TP-TE	-0.37089	-0.589001	-0.152779	0.0010973
Tukey multiple comparisons of the growth rates of each fungal species in BAF medium
	diff	lwr	upr	p adj
LD-BF	0.00938234	-0.0397126	0.0584773	0.941869
TE-BF	-0.0321714	-0.0971179	0.0327752	0.490542
TP-BF	0.0713455	0.0222505	0.12044	0.0044613
TE-LD	-0.0415537	-0.1065	0.0233928	0.28378
TP-LD	0.0619631	0.0128682	0.111058	0.0123718
TP-TE	0.103517	0.0385703	0.168463	0.0021343
