# Supplementary material for: Edible ectomycorrhizal fungi and Cistaceae. A study on compatibility and fungal ecological strategies
Source: PLoS One. 2019 Dec 23;14(12):e0226849. doi: 10.1371/journal.pone.0226849 (PMC6927596; doi:10.1371/journal.pone.0226849)
Supplement: S4 Table — (XLSX) [file pone.0226849.s006.xlsx]

## Sheet: S4 Table
Species	Medium	Mycelium texture	Mycelium colour	Border	Border colour	Reverse colour	Density
T. equestre	BAF	smooth	white	difuse	transparent	white	Low
	MS	smooth	white	difuse	transparent	white	Low
L. deliciosus	BAF	Difuse	white	difuse	transparent	transparent	High
	MS	Difuse	white	difuse	transparent	transparent	Low
T. portentosum	BAF	cottony	white	difuse	transparent	white	High
	MS	Difuse	white	difuse	transparent	transparent	Low
B. fragrans	BAF	Difuse	white	Clear	white	yellowish	Low
	MS	Difuse	white	difuse	transparent	transparent	Low
